# Supplementary material for: Concurrent Blockade of Endothelial EGFR and VEGF Signaling on Malignant Associated Pleural Fluid Induced Angiogenesis: From Clinic to Bench
Source: Biomedicines. 2021 Sep 26;9(10):1327. doi: 10.3390/biomedicines9101327 (PMC8533568; doi:10.3390/biomedicines9101327)
Supplement: Supplementary file 1 [file biomedicines-09-01327-s001.zip]

Archive with 1 entries (1 files):
- biomedicines-1367129-supplementary.pdf
